# Supplementary material for: Preparation and Characterization of Nifedipine-Loaded Dry Medium Internal-Phase Emulsions (Dry MIPEs) to Improve Cellular Permeability
Source: Pharmaceutics. 2022 Sep 1;14(9):1849. doi: 10.3390/pharmaceutics14091849 (PMC9502710; doi:10.3390/pharmaceutics14091849)
Supplement: Supplementary file 1 [file pharmaceutics-14-01849-s001.zip]

Archive with 1 entries (1 files):
- pharmaceutics-1874057-supplementary.pdf
